# Supplementary material for: Isolation, Identification, and Molecular Characterization of Mycoplasma bovis from Beef Cattle in Kunming, and Development of a SYBR Green qPCR Assay
Source: Pathogens. 2026 Feb 2;15(2):162. doi: 10.3390/pathogens15020162 (PMC12943494; doi:10.3390/pathogens15020162)
Supplement: Supplementary file 1 [file pathogens-15-00162-s001.zip]

Archive with 1 entries (1 files):
- pathogens-4074315-supplementary.pdf
